# Supplementary material for: iPSC‐based modeling of THD recapitulates disease phenotypes and reveals neuronal malformation
Source: EMBO Mol Med. 2023 Feb 6;15(3):e15847. doi: 10.15252/emmm.202215847 (PMC9994475; doi:10.15252/emmm.202215847)
Supplement: Supplementary file 3 — Source Data for Expanded View and Appendix [file EMMM-15-e15847-s001.zip]

Archive with 54 entries (46 files):
- Source Data for Expanded View and Appendix/
- Source Data for Expanded View and Appendix/.DS_Store
- __MACOSX/Source Data for Expanded View and Appendix/._.DS_Store
- Source Data for Expanded View and Appendix/Appendix/
- Source Data for Expanded View and Appendix/Expanded View/
- Source Data for Expanded View and Appendix/Appendix/Appendix Fig S1.xlsx
- __MACOSX/Source Data for Expanded View and Appendix/Appendix/._Appendix Fig S1.xlsx
- Source Data for Expanded View and Appendix/Appendix/Appendix Fig S2.xlsx
- __MACOSX/Source Data for Expanded View and Appendix/Appendix/._Appendix Fig S2.xlsx
- Source Data for Expanded View and Appendix/Expanded View/.DS_Store
- __MACOSX/Source Data for Expanded View and Appendix/Expanded View/._.DS_Store
- Source Data for Expanded View and Appendix/Expanded View/EV2/
- Source Data for Expanded View and Appendix/Expanded View/EV3/
- Source Data for Expanded View and Appendix/Expanded View/EV4/
- Source Data for Expanded View and Appendix/Expanded View/EV5A B C D E F.xlsx
- __MACOSX/Source Data for Expanded View and Appendix/Expanded View/._EV5A B C D E F.xlsx
- Source Data for Expanded View and Appendix/Expanded View/EV2/.DS_Store
- __MACOSX/Source Data for Expanded View and Appendix/Expanded View/EV2/._.DS_Store
- Source Data for Expanded View and Appendix/Expanded View/EV2/EV2B.pdf
- __MACOSX/Source Data for Expanded View and Appendix/Expanded View/EV2/._EV2B.pdf
- Source Data for Expanded View and Appendix/Expanded View/EV2/EV2C.pdf
- __MACOSX/Source Data for Expanded View and Appendix/Expanded View/EV2/._EV2C.pdf
- Source Data for Expanded View and Appendix/Expanded View/EV2/EV2D E.xlsx
- __MACOSX/Source Data for Expanded View and Appendix/Expanded View/EV2/._EV2D E.xlsx
- Source Data for Expanded View and Appendix/Expanded View/EV3/.DS_Store
- __MACOSX/Source Data for Expanded View and Appendix/Expanded View/EV3/._.DS_Store
- Source Data for Expanded View and Appendix/Expanded View/EV3/EV3B/
- Source Data for Expanded View and Appendix/Expanded View/EV3/EV3C.xlsx
- __MACOSX/Source Data for Expanded View and Appendix/Expanded View/EV3/._EV3C.xlsx
- Source Data for Expanded View and Appendix/Expanded View/EV4/.DS_Store
- __MACOSX/Source Data for Expanded View and Appendix/Expanded View/EV4/._.DS_Store
- Source Data for Expanded View and Appendix/Expanded View/EV4/EV4A/
- Source Data for Expanded View and Appendix/Expanded View/EV4/EV4B.xlsx
- __MACOSX/Source Data for Expanded View and Appendix/Expanded View/EV4/._EV4B.xlsx
- Source Data for Expanded View and Appendix/Expanded View/EV3/EV3B/.DS_Store
- __MACOSX/Source Data for Expanded View and Appendix/Expanded View/EV3/EV3B/._.DS_Store
- Source Data for Expanded View and Appendix/Expanded View/EV3/EV3B/Fig EV3B CONTROL 2.tif
- __MACOSX/Source Data for Expanded View and Appendix/Expanded View/EV3/EV3B/._Fig EV3B CONTROL 2.tif
- Source Data for Expanded View and Appendix/Expanded View/EV3/EV3B/Fig EV3B THDA1#5.tif
- __MACOSX/Source Data for Expanded View and Appendix/Expanded View/EV3/EV3B/._Fig EV3B THDA1#5.tif
- Source Data for Expanded View and Appendix/Expanded View/EV3/EV3B/Fig EV3B THDB1#1.tif
- __MACOSX/Source Data for Expanded View and Appendix/Expanded View/EV3/EV3B/._Fig EV3B THDB1#1.tif
- Source Data for Expanded View and Appendix/Expanded View/EV4/EV4A/Fig EV4A CONTROL 1 L-Dopa.tif
- __MACOSX/Source Data for Expanded View and Appendix/Expanded View/EV4/EV4A/._Fig EV4A CONTROL 1 L-Dopa.tif
- Source Data for Expanded View and Appendix/Expanded View/EV4/EV4A/Fig EV4A CONTROL 1 UNTREATED.tif
- __MACOSX/Source Data for Expanded View and Appendix/Expanded View/EV4/EV4A/._Fig EV4A CONTROL 1 UNTREATED.tif
- Source Data for Expanded View and Appendix/Expanded View/EV4/EV4A/Fig EV4A THDA1#17 L-Dopa.tif
- __MACOSX/Source Data for Expanded View and Appendix/Expanded View/EV4/EV4A/._Fig EV4A THDA1#17 L-Dopa.tif
- Source Data for Expanded View and Appendix/Expanded View/EV4/EV4A/Fig EV4A THDA1#17 UNTREATED.tif
- __MACOSX/Source Data for Expanded View and Appendix/Expanded View/EV4/EV4A/._Fig EV4A THDA1#17 UNTREATED.tif
- Source Data for Expanded View and Appendix/Expanded View/EV4/EV4A/Fig EV4A THDB1#15 L-Dopa.tif
- __MACOSX/Source Data for Expanded View and Appendix/Expanded View/EV4/EV4A/._Fig EV4A THDB1#15 L-Dopa.tif
- Source Data for Expanded View and Appendix/Expanded View/EV4/EV4A/Fig EV4A THDB1#15 UNTREATED.tif
- __MACOSX/Source Data for Expanded View and Appendix/Expanded View/EV4/EV4A/._Fig EV4A THDB1#15 UNTREATED.tif
