# Supplementary material for: iPSC‐based modeling of THD recapitulates disease phenotypes and reveals neuronal malformation
Source: EMBO Mol Med. 2023 Feb 6;15(3):e15847. doi: 10.15252/emmm.202215847 (PMC9994475; doi:10.15252/emmm.202215847)
Supplement: Supplementary file 3 — Source Data for Expanded View and Appendix [file EMMM-15-e15847-s001.zip › Source Data for Expanded View and Appendix/Appendix/Appendix Fig S1.xlsx]

## Sheet: Appendix Figure S1C
Appendix Figure S1C: Relative mRNA expression of dopaminergic genes
TH	NPCs	Cultures not-enriched-on-DAn	DAn
n=1	0.985085	2.78503	360.985
n=2	0.872332	3.88862	318.835
n=3	1.16371	4.30509	307.643
AADC	NPCs	Cultures not-enriched-on-DAn	DAn
n=1	0.715881	1.88484	50.3794
n=2	1.39688	1.62086	51.8196
D1DR	NPCs	Cultures not-enriched-on-DAn	DAn
n=1	1.06501	13.0196	191.149
n=2	0.93896	11.8324	192.453
D2DR	NPCs	Cultures not-enriched-on-DAn	DAn
n=1	1.08792	2.67136	46.6358
n=2	0.919185	2.67144	49.4192
DAT	NPCs	Cultures not-enriched-on-DAn	DAn
n=1	1.00174	1.60248	131.106
n=2	0.998267	9.89944	141.32
VMAT2	NPCs	Cultures not-enriched-on-DAn	DAn
n=1	0.828457	1.05379	43.8426
n=2	1.20706	1.62291	43.3453
