# Supplementary material for: iPSC‐based modeling of THD recapitulates disease phenotypes and reveals neuronal malformation
Source: EMBO Mol Med. 2023 Feb 6;15(3):e15847. doi: 10.15252/emmm.202215847 (PMC9994475; doi:10.15252/emmm.202215847)
Supplement: Supplementary file 3 — Source Data for Expanded View and Appendix [file EMMM-15-e15847-s001.zip › Source Data for Expanded View and Appendix/Appendix/Appendix Fig S2.xlsx]

## Sheet: Appendix Figure S2A
Figure S2A: Relative GIRK2 mRNA expression
IPSC	NEURONS CTL 1 and 2	NEURONS THDA	NEURONS THDB	vmDAn
1.219	5.252	2.531	4.919	1.544
1.489	5.724	2.158	5.11	1.313
0.684	1.622	6.017	13.065	2.439
0.714	1.494	5.92	12.378	1.671
1.158	2.389	11.232	8.186	0.509
0.975	5.694	11.787	8.311	0.67
	3.165
	3.614
	1.492
	1.9
	6.479
	5.85

## Sheet: Appendix Figure S2B
Figure S2B: Relative PITX3 mRNA expression
IPSC	NEURONS CTL 1 and 2	NEURONS THDA	NEURONS THDB	vmDAn
0.077	40.952	3.155		3.564
0.976	16.584	2.191	7.567	1.635
3.554	5.034	38.492	79.318	13.992
1.196	14.052	65.606	93.972	85.737
1.915	3.705	131.21	40.518	0.226
1.642	11.402	67.471	36.151	1.379
	15.301
	25.12
	6.706
	7.249
	24.622
	33.732

## Sheet: Appendix Figure S2C
Figure S2C: Relative LMX1A mRNA expression
IPSC	NEURONS CTL 1 and 2	NEURONS THDA	NEURONS THDB	vmDAn
1.012	7940.8	1001.13	1056.34	4643.23
0.631	6609.27	2010.58	917.958	4019.73
1.566	929.13	1520.45	1099.16	3046.95
	970.732	1505.57	1097.78	2177.8
	4340.99	2871.91	2149.07	466.54
	4235.13	2522.09	2431.45	318.102
	2235
	2632.49
	938.957
	1079.94
	812.659
	691.98

## Sheet: Appendix Figure S2D
Figure S2D: Relative FOXA2 mRNA expression
IPSC	NEURONS CTL	NEURONS THDA	NEURONS THDB	vmDAn
2.049	144.416	87.206	42.175	12.312
1.567	170.061	58.498	43.959	10.348
3.694	249.92	65.207	80.373	336.365
2.792	264.319	66.719	97.063	435.076
0.174	100.945	143.429	56.269	101.142
	96.629	118.661	43.43	95.094

## Sheet: Appendix Figure S2E
Figure S2E: Relative NURR1 mRNA expression
IPSC	NEURONS CTL	NEURONS THDA	NEURONS THDB	vmDAn
1.185	155.302	31.724	27.766	25.869
1.681	146.142	29.915	37.808	27.676
0.942	25.881	44.82	64.57	165.289
0.732	36.719	43.838	68.276	146.723
0.773	203.149	88.051	93.172	4.174
0.943	198.029		92.175	4.776

## Sheet: Appendix Figure S2F
Figure S2F: Relative EN1 mRNA expression
IPSC	NEURONS CTL 1 and 2	NEURONS THDA	NEURONS THDB	vmDAn
1.064	16.617	11.086	15.316	8.664
0.804	22.798	13.144	11.094	4.437
1.149	108.707	21.68	4.964	40.106
0.978	72.3	12.465	6.919	50.57
	132.324	4.202	7.097	25.967
	168.119	4.339		64.802
	12.222
	14.666
	22.636
	30.286
	5.922
	9.093
