# Supplementary material for: iPSC‐based modeling of THD recapitulates disease phenotypes and reveals neuronal malformation
Source: EMBO Mol Med. 2023 Feb 6;15(3):e15847. doi: 10.15252/emmm.202215847 (PMC9994475; doi:10.15252/emmm.202215847)
Supplement: Supplementary file 3 — Source Data for Expanded View and Appendix [file EMMM-15-e15847-s001.zip › Source Data for Expanded View and Appendix/Expanded View/EV5A B C D E F.xlsx]

## Sheet: Figure EV5A
Figure EV5A: Intracellular Dopamine quantification by ELISA
	CONTROL 1 UNTREATED	CONTROL 1 LDOPA	THDA1#17 UNTREATED	THDA1#17 LDOPA	THDB1#15 UNTREATED	THDB1#15 LDOPA
n=1	0.340686	9.56568	0.107351	1.77557	0.059431	1.18269
n=2	0.125116	8.06678	0.0788604	3.84967	0.0240436	2.9358
n=3	0.28576	8.20078	0.156085		0.0330008
n=4	0.19927		0.139194
n=5	0.144273
n=6	0.286692
n=7	0.266858

## Sheet: Figure EV5B
Figure EV5B: Extracellular Dopamine quantification by HPLC
	CONTROL 1 UNTREATED	CONTROL 1 LDOPA	THDA1#17 UNTREATED	THDA1#17 LDOPA	THDB1#15 UNTREATED	THDB1#15 LDOPA
n=1	0.4	24.8242	0.0880626	25.5195	0.12333	27.5988
n=2	0.5	30.5257	0.114484	8.28207	0.13986	4.93151
n=3	0.8	25.8023	0.0800323	20.8902		9.48173
n=4	0.4		0.0963855

## Sheet: Figure EV5C
Figure EV5C: Extracellular DOPAC quantification by HPLC
	CONTROL 1 UNTREATED	CONTROL 1 LDOPA	THDA1#17 UNTREATED	THDA1#17 LDOPA	THDB1#15 UNTREATED	THDB1#15 LDOPA
n=1	1	52.3743	0.398092	41.1039	0.4	20.7692
n=2	1.5	163.821	0.70574	46.8117	0.4	42.8262
n=3		109.198	0.541687			77.9949

## Sheet: Figure EV5D
Figure EV5D: Extracellular L-Dopa quantification by HPLC
	CONTROL 1 UNTREATED	CONTROL 1 LDOPA	THDA1#17 UNTREATED	THDA1#17 LDOPA	THDB1#15 UNTREATED	THDB1#15 LDOPA
n=1	0.00528764	1.84965	0.00537182	6.62338	0.0001	3.27443
n=2	0.0001	7.73318	0.0001	5.85146	0.0001	4.34751
n=3	0.0001	6.78082	0.0001	16.357	0.0001	6.27018
n=4	0.0888231
n=5	0.0643087

## Sheet: Figure EV5E
Figure EV5E: Relative mRNA expression of Dopamine enzymes
TH	CONTROL1 TH UNTREATED	CTRL1 TH LDOPA	THDA1#17 TH UNTREATED	THDA1#17 TH LDOPA	THDB1#15 TH UNTREATED	THDB1#15 TH LDOPA
n=1	1.14239	0.719769	2.26991	3.5031	2.80231	2.36896
n=2	0.45811	0.403632	2.90219	1.28849	1.72348	1.91085
n=3	0.470491	1.00537	1.93644	1.88279	1.68139	1.54354
n=4	1.92901		0.993809	0.917045
AADC	CTRL1 AADC UNTREATED	CTRL1 AADC LDOPA	THDA1#17 AADC UNTREATED	THDA1#17 AADC LDOPA	THDB1#15 AADC UNTREATED	THDB1#15 AADC LDOPA
n=1	0.559344	2.06042	0.185585	0.443677	0.258956	0.140699
n=2	1.60035	1.76694	0.2	0.1735	0.216659	0.223565
n=3	1.3552	1.89728	0.305568	0.244281	0.0897713	0.115667
n=4				0.359948		0.206301

## Sheet: Figure EV5F
Figure EV5F: Relative mRNA expression of Dopamine receptors and transporters
D1DR	CONTROL1 D1DR UNTREATED	CONTROL1 D1DR LDOPA	THDA1#17 D1DR UNTREATED	THDA1#17 D1DR LDOPA	THDB1#15 D1DR UNTREATED	THDB1#15 D1DR LDOPA
n=1	0.909303	0.837491	1.83633	1.68431	3.15691	1.66006
n=2	0.554908	0.823502	4.05689	2.07041	1.53322	0.627652
n=3	1.08184	1.58638	3.27442	2.09093	1.74866	1.06785
n=4	1.45395	1.80462	0.390767	0.757286	0.953136	0.806715
D2DR	CONTROL1 D2DR UNTREATED	CONTROL1 D2DR LDOPA	THDA1#17 D2DR UNTREATED	THDA1#17 D2DR LDOPA	THDB1#15 D2DR UNTREATED	THDB1#15 D2DR LDOPA
n=1	1.09732	0.777685	0.505034	1.13171	0.625	0.751678
n=2	1.0302	0.98406	0.50755	0.354866	0.636745	0.375
n=3	0.872483	1.05285	0.487416	0.331376	0.64849	0.378356
n=4		0.625		0.38255	0.637584
DAT	CONTROL1 DAT UNTREATED	CONTROL1 DAT LDOPA	THDA1#17 DAT UNTREATED	THDA1#17 DAT LDOPA	THDB1#15 DAT UNTREATED	THDB1#15 DAT LDOPA
n=1	1.08139	1.18082	4.46937	2.64664	1.27671	1.63806
n=2	1.21456	0.522936	3.42439	4.1169	2.39627	0.862089
n=3	1.44362	1.781	7.50311	5.28174	0.572655	1.55904
n=4	0.341817	0.181119
VMAT2	CONTROL1 VMAT2 UNTREATED	CONTROL1 VMAT2 LDOPA	THDA1#17 VMAT2 UNTREATED	THDA1#17 VMAT2 LDOPA	THDB1#15 VMAT2 UNTREATED	THDB1#15 VMAT2 LDOPA
n=1	0.481174	0.547922	1.21027	1.86968	0.427628	0.49291
n=2	0.560391	0.649144	0.636675	0.49291	0.491443	0.479707
n=3	0.837653	0.817115	0.349144	0.470171	0.2978	0.277262
n=4	1.60196	1.57408	0.401222	0.306601	0.628606	0.547922
