# Supplementary material for: iPSC‐based modeling of THD recapitulates disease phenotypes and reveals neuronal malformation
Source: EMBO Mol Med. 2023 Feb 6;15(3):e15847. doi: 10.15252/emmm.202215847 (PMC9994475; doi:10.15252/emmm.202215847)
Supplement: Supplementary file 3 — Source Data for Expanded View and Appendix [file EMMM-15-e15847-s001.zip › Source Data for Expanded View and Appendix/Expanded View/EV2/EV2D E.xlsx]

## Sheet: Figure EV2D
Figure EV2D: AADC protein quantification
	CONTROL 1	CONTROL 2	THDA1#17	THDA1#5	THDB1#15	THDB1#1
n=1	0.899026	2.04926	0.0780024	0.29455	0.226645	0.169374
n=2	2.15069	1.31574	0.197116	0.221957	0.185129	0.307741
n=3	1.7145	3.05667	0.981933	0.208484	0.401707	0.216699
n=4		0.661552
n=5		0.698811

## Sheet: Figure EV2E
Figure EV2E: D2DR protein quantification
	CONTROL 1	CONTROL 2	THDA1#17	THDA1#5	THDB1#15	THDB1#1
n=1	2.31392	1.06831	0.789588	0.679277	0.207717	0.431996
n=2	1.40167	1.37601	0.843465	0.641278	0.232008	0.397102
