# Supplementary material for: iPSC‐based modeling of THD recapitulates disease phenotypes and reveals neuronal malformation
Source: EMBO Mol Med. 2023 Feb 6;15(3):e15847. doi: 10.15252/emmm.202215847 (PMC9994475; doi:10.15252/emmm.202215847)
Supplement: Supplementary file 3 — Source Data for Expanded View and Appendix [file EMMM-15-e15847-s001.zip › Source Data for Expanded View and Appendix/Expanded View/EV3/EV3C.xlsx]

## Sheet: Figure EV3
Figure EV3: Number of tertiary neurites
CONTROL1	CONTROL2	THDA1#17 ISOGENIC	THDA1#17	THDA1#5	THDB1#15	THDB1#1
0	2	2	0	0	0	0
0	0	0	4	0	0	0
0	2	2	0	6	0	4
0	0	0	0	0	0	0
5	2	1	2	0	0	0
2	0	1	4	0	0	0
0	0	0	0	0	2	0
4	0	1	1	0	2	4
3	1	0	0	3	0	0
2	0	0	0	2	0	0
0	0	2	0	0	0	0
0	0	1	0	0	0	2
2	2	2	2	0	0	0
2	0		0	0	0	2
0	0		2	0	0	0
2	6		2	0	2	0
3	2			0	0	0
0	0			0	0	0
2	3			4	0	2
	0			0	0	0
				2	0	3
				0	0	0
				0	1	0
				0	0	0
				1	0	0
				0	0	0
				0	0	0
					0	2
					0	0
					0	0
					0
					0
					0
					0
					0
					0
