# Supplementary material for: iPSC‐based modeling of THD recapitulates disease phenotypes and reveals neuronal malformation
Source: EMBO Mol Med. 2023 Feb 6;15(3):e15847. doi: 10.15252/emmm.202215847 (PMC9994475; doi:10.15252/emmm.202215847)
Supplement: Supplementary file 3 — Source Data for Expanded View and Appendix [file EMMM-15-e15847-s001.zip › Source Data for Expanded View and Appendix/Expanded View/EV4/EV4B.xlsx]

## Sheet: Figure EV4
Figure EV4: Neurite total length
CONTROL 1 mock	CONTROL 1 ldopa	THDA1#17 mock	THDA1#17 ldopa	THDB1#15 mock	THDB1#15 ldopa
1667.34	2319.78	668	1130	337.847	300.068
900.436	965.346	761	1851	269.262	239.769
282.161	1501.99	830	701	498.88	248.757
1720.64	1373.76	1416	907	310.585	233.908
2298.19	1473.36	528	2256	385.84	390.353
1619.97	1769.33	409	1743	499.992	543.557
532.512	746.557	696	1284	178.792	284.742
1753.75	1392.33	893	628.671	431.502	581.206
390.357	1777.22	719	1309.19	286.102	237.795
288.959	1753.77	522	1227.8	722.687	500.893
324.786	1414.28	1073	734.902	283.584	242.773
592.062	2039.35	419.236	951.126	227.239	137.247
273.418	1473.37	598.698	782.747	573.177	255.334
373.886	1456.31	264.767	696.037	134.226	125.098
861.523	556.266	177.871	1013.72	314.094
569.971	408.267	851.084	859.068	176.93
1094.23	692.335	326.488	1257.06	631
674.679	1064.11	299.607	1076.43	178
871.616	1041.19	621.164	1372.79	275
1520.56	1060.39	537.407	706.629	216
1023.93	734.692	648.041	1432.44	279
1206.25	824.452	920.812		176
679.741	923.898	395.629
	1296.16	232.855
		354.989
		501.647
		214.715
		195.024
