# Supplementary material for: iPSC‐based modeling of THD recapitulates disease phenotypes and reveals neuronal malformation
Source: EMBO Mol Med. 2023 Feb 6;15(3):e15847. doi: 10.15252/emmm.202215847 (PMC9994475; doi:10.15252/emmm.202215847)
Supplement: Supplementary file 5 — Source Data for Figure 2 [file EMMM-15-e15847-s003.zip › Figure 2/2B D F G H I.xlsx]

## Sheet: Figure 2B
Figure 2B: TUJ1/DAPI and TH/TUJ1 ratios quantification
TUJ1/DAPI	Control 1	Control 2	isoTHDA1#17	THDA1#17	THDA1#5	THDB1#15	THDB1#1
	19.6116	23.1825	33.6245	22.2868	16.2368	18.7204	19.9821
	20.6	34.4205	29.4045	22.0618	26.6575	20.092	18.4555
	29.33	47.6474	21.6243	25.4828	18.804	25.7495
TH/TUJ1	Control 1	Control 2	isoTHDA1#17	THDA1#17	THDA1#5	THDB1#15	THDB1#1
	23.1811	19.1603	22.0779	6.58524	16.6065	6.05338	9.86547
	37.6202	29.0014	21.0565	5.06078	6.50155	15.1235	12.766
	36.9386	17.5521	23.5178	12.4458	16.2544	5.89157

## Sheet: Figure 2D
Figure 2D: TH western blot quantification
	CONTROL 1	CONTROL 2	isoTHDA1#17	THDA1#17	THDA1#5	THDB1#15	THDB1#1
n=1	1.02221	0.584577	1.04837	0.164355	0.189808	0.171854	0.102475
n=2	0.725932	0.277422	1.02132	0.140715	0.0864548	0.107732	0.0552435
n=3	1.09493	1.42224	0.996539	0.382723	0.342963	0.259588	0.30102

## Sheet: Figure 2E
Figure 2E: Intracellular Dopamine quantification by ELISA
	CT	THDA1#17	THDB1#15
n=1	0.717908	0.45057	0.430262
n=2	1.06421	0.263186	0.0884055
n=3	0.940193	0.156007	0.0374716

## Sheet: Fig 2F
Figure 2F: Extracellular DA quantification by HPLC
	CT	THDA1#17	THDB1#15
n=1	0.572816	0.283977	0.38316
n=2	0.498611	0.0496689	0.184683
n=3	0.362898	0.131092	0.11401
n=4	0.529136

## Sheet: Fig 2G
Figure 2G: Extracellular DOPAC quantification by HPLC
	CT	THDA1#17	THDB1#15
n=1	1.52317	0.344618	0.34229
n=2	1.04272	0.267219	0.514474
n=3	1.16021	0.631933	0.408213
n=4	0.640278
n=5	0.775335
n=6	0.852341

## Sheet: Fig 2H
Figure 2H: Relative mRNA expression of Dopamine enzymes
TH	CTRL TH	THDA1#17 TH	THDB1#15 TH
n=1	1.4993	2.17571	1.34241
n=2	0.318591	1.5049	0.606764
n=3	0.611567	1.45687	1.6746
n=4	1.57054		2.19252
AADC	CTRL AADC	THDA1#17 AADC	THDB1#15 AADC
n=1	0.866953	0.413925	0.293753
n=2	1.21316	0.206009	0.0228898
n=3	0.631378	0.0963281	0.111588
n=4	1.28851	0.285169	0.449213

## Sheet: Fig 2I
Figure 2I: Relative mRNA expression of Dopamine receptors and transporters
D1DR	CTRL D1DR	THDA1#17 D1DR	THDB1#15 D1DR
n=1	1.20363	0.424482	0.475681
n=2	0.620898	0.980219	1.32092
n=3	1.468	1.6067	1.32371
n=4	0.70747	4.15546	1.25204
D2DR	CTRL D2DR	THDA1#17 D2DR	THDB1#15 D2DR
n=1	0.620887	0.816404	0.195517
n=2	1.39819	0.618979	0.442537
n=3	1.03577	0.503577	0.547449
n=4	0.94516	0.597997
DAT	CTRL DAT	THDA1#17 DAT	THDB1#15 DAT
n=1	2.10122	1.30747	1.14804
n=2	0.552509	5.70561	2.41755
n=3	0.603121	5.0949	2.12737
n=4	0.743146	8.92619	2.9962
VMAT2	CTRL VMAT2	THDA1#17 VMAT2	THDB1#15 VMAT2
n=1	1.32188	1.3916	0.166953
n=2	0.728701	0.582372	0.440953
n=3	1.42303	0.583354	0.800393
n=4	0.526393	1.01645
