# Supplementary material for: iPSC‐based modeling of THD recapitulates disease phenotypes and reveals neuronal malformation
Source: EMBO Mol Med. 2023 Feb 6;15(3):e15847. doi: 10.15252/emmm.202215847 (PMC9994475; doi:10.15252/emmm.202215847)
Supplement: Supplementary file 6 — Source Data for Figure 3 [file EMMM-15-e15847-s009.zip]

Archive with 17 entries (12 files):
- Figure 3/
- Figure 3/3B/
- Figure 3/3B/Fig 3B isoTHDA1#17.tif
- __MACOSX/
- __MACOSX/Figure 3/
- __MACOSX/Figure 3/3B/
- __MACOSX/Figure 3/3B/._Fig 3B isoTHDA1#17.tif
- Figure 3/3B/Fig 3B CONTROL 1.tif
- __MACOSX/Figure 3/3B/._Fig 3B CONTROL 1.tif
- Figure 3/3B/Fig 3B THDB1#15.tif
- __MACOSX/Figure 3/3B/._Fig 3B THDB1#15.tif
- Figure 3/3B/Fig 3B THDA1#17.tif
- __MACOSX/Figure 3/3B/._Fig 3B THDA1#17.tif
- Figure 3/.DS_Store
- __MACOSX/Figure 3/._.DS_Store
- Figure 3/3C D E F.xlsx
- __MACOSX/Figure 3/._3C D E F.xlsx
