# Supplementary material for: iPSC‐based modeling of THD recapitulates disease phenotypes and reveals neuronal malformation
Source: EMBO Mol Med. 2023 Feb 6;15(3):e15847. doi: 10.15252/emmm.202215847 (PMC9994475; doi:10.15252/emmm.202215847)
Supplement: Supplementary file 6 — Source Data for Figure 3 [file EMMM-15-e15847-s009.zip › Figure 3/3C D E F.xlsx]

## Sheet: Fig 3C
Figure 3C: Neurite total length
CONTROL 1	CONTROL 2	isoTHDA1#17	THDA1#17	THDA1#5	THDB1#15	THDB1#1
1014.79	550.722	740.518	408.239	488.343	520.538	397.349
416.023	426.874	1293.58	374.021	473.819	175.763	565.026
698.227	786.441		323.308	495.514	476.245	750.274

## Sheet: Fig 3D
Figure 3D: Number of neurites
CONTROL 1	CONTROL 2	isoTHDA1#17	THDA1#17	THDA1#5	THDB1#15	THDB1#1
2	3	4	6	6	6	6
8	3	7	7	5	6	2
3	3	3	7	8	2	6
6	2	7	4	8	5	5
4	2	3	2	7	8	1
6	2	6	4	6	4	2
5	6	2	7	8	5	2
5	7	4	2	6	5	1
3	2	2	4	2	2	2
1	4	5	4	5	4	1
5	4	3	6	4	2	1
2	4	2	2	3	2	6
4	8	2	2	3	2	2
3	1	4	2	3	4	6
2	2	2	3	8	1	3
6	2	2	3	5	1	3
4	3	8	3	6	1	3
3	2	2	6	4	1	3
3	6	6	4	5	5	3
2	7	5	2	4	3	4
4	3	0	9	6	1	0
2	2	2	3	4	4	3
6	2	4	4	4	2	2
7	3	2	6	5	5	4
6	3	2	5	4	2	5
8	4	2	3	2	2	3
8	4	2	2	5	2	3
6	4	0	2	6	2	4
2	2	1	2	4	3	1
5	0	0	2	5	2	4
4	9	0	2	3	2	0
2	0	0	2	3	1	2
4	3	0	0	4	2	4
0	4	0	4	4	1	4
5	4	0	0	3	2	2
2	2	0	0	8	3	0
2	1	0	2	3	3	0
6	2	0	4	4	4	6
0	4	0	0	2	2	0
0	3		1	1	2	2
0	2		0	5	5	3
0	0		0	4	6	3
5	2		0	7	5	0
2	0		0	4	8	4
0	2		2	4	3	4
4	0		0	6	5	0
3	0		2	6	0	4
2	0		2	0	2	2
0	1			5	0	3
0	0			4	0	8
2	0			4	2	0
2	0			1	2	4
0	2			1	1	2
2	0			0	2	3
3	0			0	5	0
0	6			6	0	1
2	2			0	0	0
	0			0	2	2
	3			0	4	0
	0			0	2	4
				0	0	0
				3	0	0
				2	1	4
				0	2	0
				0	4	0
				0	3	0
				0	6	0
				0	0	4
				0	5	0
				0	2	0
				0	4	0
				4	2	2
				0	0	0
				2	0	2
				0	0	0
				0	0	0
				0	0	0
				1	0	0
				0	2	2
				0	2	0
					0	3
					0	0
					0	0
					0	0
					0	0
					0	0
					0	0
					2	2
					0	0
					0	0
					0
					0
					0
					0
					1
					0
					0
					0
					0
					0
					0
					0
					0
					0
					0
					0
					0
					0

## Sheet: Fig 3E
Figure 3E: Number of primary neurites
CONTROL 1	CONTROL 2	isoTHDA1#17	THDA1#17	THDA1#5	THDB1#15	THDB1#1
2	3	4	6	6	6	6
8	3	7	7	5	6	2
3	3	3	7	8	2	6
6	2	7	4	8	5	5
4	2	3	2	7	8	1
6	2	6	4	6	4	2
5	6	2	7	8	5	2
5	7	4	2	6	5	1
3	2	2	4	2	2	2
1	4	5	4	5	4	1
5	4	3	6	4	2	1
2	4	2	2	3	2	6
4	8	2	2	3	2	2
3	1		2	3	4	6
2	2		3	8	1	3
6	2		3	5	1	3
4	3			6	1	3
3	2			4	1	3
3	6			5	5	3
	7			4	3	4
				6	1	0
				4	4	3
				4	2	2
				5	5	4
				4	2	5
				2	2	3
				5	2	3
					2	4
					3	1
					2	4
					2
					1
					2
					1
					2
					3

## Sheet: Fig 3F
Figure 3F: Number of secondary neurites
CONTROL1	CONTROL2	THDA1#17 ISOGENIC	THDA1#17	THDA1#5	THDB1#15	THDB1#1
2	3	4	3	6	3	0
4	2	2	6	4	4	2
2	2	2	4	10	2	4
6	3	8	2	5	2	4
7	3	2	9	3	5	2
6	4	6	3	3	6	0
8	4	5	4	4	5	0
8	4	0	6	4	8	6
6	2	2	5	3	3	0
2	0	4	3	8	5	2
5	9	2	2	3	0	3
4	0	2	2	4	2	3
2	3	2	2	2	0	0
4	4		2	1	0	4
0	4		2	5	2	4
5	2		2	4	2	0
2	1			7	1	4
2	2			4	2	2
6	4			4	5	3
	3			6	0	8
				6	0	0
				0	2	4
				5	4	2
				4	2	3
				4	0	0
				1	0	1
				1	1	0
					2	2
					4	0
					3	4
					6
					0
					5
					2
					4
					2
