# Supplementary material for: iPSC‐based modeling of THD recapitulates disease phenotypes and reveals neuronal malformation
Source: EMBO Mol Med. 2023 Feb 6;15(3):e15847. doi: 10.15252/emmm.202215847 (PMC9994475; doi:10.15252/emmm.202215847)
Supplement: Supplementary file 7 — Source Data for Figure 4 [file EMMM-15-e15847-s006.zip]

Archive with 9 entries (6 files):
- Figure 4/
- Figure 4/4C D F.xlsx
- __MACOSX/
- __MACOSX/Figure 4/
- __MACOSX/Figure 4/._4C D F.xlsx
- Figure 4/.DS_Store
- __MACOSX/Figure 4/._.DS_Store
- Figure 4/4E.pdf
- __MACOSX/Figure 4/._4E.pdf
