# Supplementary material for: iPSC‐based modeling of THD recapitulates disease phenotypes and reveals neuronal malformation
Source: EMBO Mol Med. 2023 Feb 6;15(3):e15847. doi: 10.15252/emmm.202215847 (PMC9994475; doi:10.15252/emmm.202215847)
Supplement: Supplementary file 7 — Source Data for Figure 4 [file EMMM-15-e15847-s006.zip › Figure 4/4C D F.xlsx]

## Sheet: Fig 4C
Figure 4C:	TH/TUJ1 ratio quantification
TH/TUJ1
CONTROL 1 UNTREATED	CONTROL 1 LDOPA	THDA1#17 UNTREATED	THDA1#17 LDOPA	THDB1#15 UNTREATED	THDB1#15 LDOPA
12	16.1446	7	28.3069	16.3342	24.2494
13.1868	28.8071	7.99476	20.5803	3.79242	4.91228
15.8059	25.3901	13.7482	22.5589	8.23529	8.71935
18.8882
32.5008
17.5081

## Sheet: Fig 4D
Figure 4D:	Fiber density quantification
CONTROL 1 UNTREATED	CONTROL 1 LDOPA	THDA1#17 UNTREATED	THDA1#17 LDOPA	THDB1#15 UNTREATED	THDB1#15 LDOPA
208.727	627.088	271.322	169.47	101.211	134.271
455.528	539.519	139.871	326.19	137.28	184.89
423.318	566.308	105.825	238.936	127.256	196.044
331.743	183.659	153.627	217.1	69.2476	94.6102
208.095	253.085	353.617	242.955	154.821	59.7726
107.15	657.66	82.788	313.813	87.2359	77.84
189.56	528	35.61	148.691	131.387	120.08
216.81	455	344.97	206.27	191.469	111.05
392.11	154	113.6	158.86	127.76	156.157
274.46	454	55.2	169.78	41.21	111.927
142.56	476	97.41	343.61	70.54	95.0968
225.931	303.796	44.2421	315.87	111.17	147.701
316.062	218.65	344.969	386.19	41.5
354.754	245.969	162.288	315.137	100.57
373.654	284.46	95.8718	335.975	242.43
579.922	333.304	146.116	676.836	196.043
453.427	240.9		283.308	120.207
665.127	407.54		323.736	175
558.705	245.099		304.157	235.212
211.47	315.686		271.523	71.4455
524.139			238.401	125.559
361.017			230.082
283.937
457.925
171.429
152.385
166.268
135.082
304.313
379.041
268.708
584.136
110.319
134.348
251.539
328.318

## Sheet: Fig 4F
Figure 4F:	TH western blot quantification
CONTROL 1 UNTREATED	CONTROL 1 LDOPA	THDA1#17 UNTREATED	THDA1#17 LDOPA	THDB1#15 UNTREATED	THDB1#15 LDOPA
0.972574	1.22252	0.194596	0.5734	0.202599	0.36641
1.049	1.42174	0.30431	0.422656	0.199339	0.167163
0.866496	1.21154	0.438869	0.522155	0.204652	0.322976
1.00187	0.788143	0.201855	0.456903	0.183219	0.253711
