# Supplementary material for: iPSC‐based modeling of THD recapitulates disease phenotypes and reveals neuronal malformation
Source: EMBO Mol Med. 2023 Feb 6;15(3):e15847. doi: 10.15252/emmm.202215847 (PMC9994475; doi:10.15252/emmm.202215847)
Supplement: Supplementary file 8 — Source Data for Figure 5 [file EMMM-15-e15847-s005.zip]

Archive with 19 entries (14 files):
- Figure 5/
- Figure 5/5H/
- Figure 5/5H/.DS_Store
- __MACOSX/
- __MACOSX/Figure 5/
- __MACOSX/Figure 5/5H/
- __MACOSX/Figure 5/5H/._.DS_Store
- Figure 5/5H/Fig 5H CONTROL 1 UNTREATED.tif
- __MACOSX/Figure 5/5H/._Fig 5H CONTROL 1 UNTREATED.tif
- Figure 5/5H/Fig 5H CONTROL 1 Early L-Dopa.tif
- __MACOSX/Figure 5/5H/._Fig 5H CONTROL 1 Early L-Dopa.tif
- Figure 5/5H/Fig 5H THDB1#15 Early L-Dopa.tif
- __MACOSX/Figure 5/5H/._Fig 5H THDB1#15 Early L-Dopa.tif
- Figure 5/5H/Fig 5H THDB1#15 UNTREATED.tif
- __MACOSX/Figure 5/5H/._Fig 5H THDB1#15 UNTREATED.tif
- Figure 5/.DS_Store
- __MACOSX/Figure 5/._.DS_Store
- Figure 5/5C D E F G.xlsx
- __MACOSX/Figure 5/._5C D E F G.xlsx
