# Supplementary material for: iPSC‐based modeling of THD recapitulates disease phenotypes and reveals neuronal malformation
Source: EMBO Mol Med. 2023 Feb 6;15(3):e15847. doi: 10.15252/emmm.202215847 (PMC9994475; doi:10.15252/emmm.202215847)
Supplement: Supplementary file 8 — Source Data for Figure 5 [file EMMM-15-e15847-s005.zip › Figure 5/5C D E F G.xlsx]

## Sheet: Figure 5C
Figure 5C:	TH/TUJ1 ratio quantification
	CT1 mock	CT1 Early L-Dopa	THDB mock	THDB Early L-Dopa
n=1	18.8882	30.4515	8.78001	23.1095
n=2	32.5008	28.5385	6.24483	14.7596
n=3	17.5081	22.407	4.56527	8.15693
n=4			4.40381	12.9362

## Sheet: Figure 5D
Figure 5D: Intracellular Dopamine quantification by ELISA
	CT1 mock	CT1 Early L-Dopa	THDB mock	THDB Early L-Dopa
n=1	0.055823	2.3686	0.0171497	1.70404
n=2	0.19927	17.3932	0.116219	13.9933
n=3	0.144273	13.6643	0.083055	21.4758
n=4	0.340686		0.0525511	8.22247
n=5	0.125116		0.059431
n=6	0.28576		0.0240436
n=7	0.286692		0.0330008
n=8	0.266858

## Sheet: Figure 5E
Figure 5E: Extracellular Dopamine quantification by HPLC
	CT1 mock	CT1 Early L-Dopa	THDB mock	THDB Early L-Dopa
n=1	0.7698	20.4458	0.0851888	177.618
n=2	0.39657	56.6838	0.248514	134.485
n=3	0.356264		0.384615	50.5484
n=4	0.456716		0.12333
n=5			0.13986

## Sheet: Figure 5F
Figure 5F: Extracellular DOPAC quantification by HPLC
	CT1 mock	CT1 Early L-Dopa	THDB mock	THDB Early L-Dopa
n=1	0.991432	1.79706	0.131655	1.64153
n=2	1.49578	9.12596	0.615883	3.73027
n=3	0.763229		0.0580551	6.26596
n=4			0.419322	11.9641
n=5			0.475525

## Sheet: Figure 5G
Figure 5G: Extracellular L-Dopa quantification by HPLC
	CT1 mock	CT1 Early L-Dopa	THDB mock	THDB Early L-Dopa
n=1	2.19828	78.3485	1.54889	28.3289
n=2	0.0888231	238.586	0.0864398	304.448
n=3	0.0643087	453.728	0.0610376	347.709
n=4			0.0435414	444.865

## Sheet: Figure 5I
Figure 5i: Number of neurites
Number of neurites
CT1 mock	CT1 Early L-Dopa	THDB mock	THDB Early L-Dopa
11	11	3	8
8	5	5	4
8	7	4	7
7	9	13	10
7	8	11	7
9	9	3	10
18	8	9	4
9	6	7	2
13	7	8	6
5	4	6	4
9	2	4	6
5	4	4	8
5	5	5	4
4	6	2	4
9	6	5	9
5	7	4	3
6	4	2	4
4	5	3	3
4	5	4	3
7	1	2	4
6	6	3	3
6	4	2	6
5	5	3	5
7	4	2	6
4	3	6	1
4	5	2	1
6	7	4	10
6	2	3	3
2		2	7
5		2	5
6		3	3
		1	3
		2	4
		4	2
		2	4
		2	6
		2	3
		3	4
		4

## Sheet: Figure 5J
Figure 5J: Number of secondary neurites
2y neurites
CT1 mock	CT1 Early L-Dopa	THDB mock	THDB Early L-Dopa
4	5	0	3
2	3	3	0
4	2	2	3
3	3	6	4
3	5	4	2
4	2	0	4
8	3	4	2
2	3	3	0
7	2	3	2
2	2	2	2
4	1	2	2
1	2	2	4
2	3	2	2
2	2	0	2
4	4	2	4
2	3	2	0
3	2	0	1
2	1	2	2
1	2	0	1
5	0	0	1
2	2	1	2
2	2	0	3
2	1	0	3
3	1	0	3
1	2	2	0
2	1	0	0
2	3	2	4
3	0	0	2
0		0	3
2		0	2
2		2	1
		0	1
		0	1
		0	0
		0	2
		0	2
		0	1
		0	1
		1

## Sheet: Figure 5K
Figure 5K: Number of tertiary neurites
3y neurites
CT1 mock	CT1 Early L-Dopa	THDB mock	THDB Early L-Dopa
3	2	0	0
2	0	0	0
0	0	0	1
0	3	0	2
0	0	2	2
2	2	0	2
5	3	2	0
2	2	1	0
2	2	0	2
0	1	0	0
0	0	0	2
1	0	0	0
0	1	0	0
0	1	0	0
0	0	0	2
1	2	0	0
0	1	0	1
0	1	0	0
0	2	0	0
0	0	0	0
1	3	0	0
0	2	0	0
1	0	0	0
1	0	0	0
0	0	0	0
0	0	0	0
1	2	0	3
0	0	0	0
0		0	0
0		0	1
0		0	0
		0	0
		0	0
		0	0
		0	0
		0	0
		0	0
		0	0
		0
